# Supplementary material for: Hemolymph Ecdysteroid Titer Affects Maternal mRNAs during Bombyx mori Oogenesis
Source: Insects. 2021 Oct 27;12(11):969. doi: 10.3390/insects12110969 (PMC8622876; doi:10.3390/insects12110969)
Supplement: Supplementary file 1 [file insects-12-00969-s001.zip]

Archive with 4 entries (4 files):
- insects-1388458-supplementary.pdf
- Table S1 Primers of genes for RT-PCR and RT-qPCR.xls
- Table S2 KEGG annotation.xlsx
- Table S3 Genetic information processing.xlsx
