# Supplementary material for: Hemolymph Ecdysteroid Titer Affects Maternal mRNAs during Bombyx mori Oogenesis
Source: Insects. 2021 Oct 27;12(11):969. doi: 10.3390/insects12110969 (PMC8622876; doi:10.3390/insects12110969)
Supplement: Supplementary file 1 [file insects-12-00969-s001.zip › Table S1 Primers of genes for RT-PCR and RT-qPCR.xls]

## Sheet: Sheet1
	Sequences of RT-PCR		Sequences of RT-qPCR
Gene	F (5́-3́ )	R (5́-3́ )	F (5́-3́ )	R (5́-3́ )
me31B	CAGTCAAACTAAAGGAGAGGTCG	AAGGTTTGTGCCTCCTGTAGTAA	CAAAGGGTGGAGTTGTTAGCC	GCAATACCAAGATGCCCGAAA
lok	ATGGCGAAGACATAGGTAAAGG	AACAGGACATTCTCAGGCTTCA	TCTCAAGGGTTTTAGGGCAGG	ATTTTAGCGGGCTTATTTATGTG
vri	CAAAAAGGACGACGGCTACT	GCTTTATGTGCTGGAGGGAT	TCTCCGTCTCGCCGCATTTC	CCGTCGTCCTTTTTGCTGTCC
Egfr	AGTGACGACCAACTCCGCTC	AACTGGTTCGGTCGGGATAC	ACACCCACTACCGGAATCTTC	ATTGACTCGTTCTCCAGCCAT
Su(var)205	GGGAGCCTGTTGAAAACTTAGAC	TATTCAGATTCGGATGGCGTG	TTCTGGTAGGAAAGGTCGGG	TGCTATTACTTGCTGCGGGC
Hp1b-l	ACCAGAAGCCGAAGAGGAAT	GCTTCATCTGTTCCTTGCCA	TAAATCAGCCGCAGCCACAC	AACATGAGTTCACCACTACTATCCGT
spz	TACAGACAGAATGACCAGCAGGAT	GACCCTGAAACCTTGTAGTGGATT	CGTTTTCATCTTCTTGTTTTCCG	TCCTGCTGGTCATTCTGTCTGTA
tkv	TCACGAGCAGTCCCACCTTA	CCGTTCTCGTGGTAATCCG	ATCACGAGCAGTCCCACCTT	GATGAGAGCCACGCAGAGAG
CycB	CTGGCAAAATGAGAGCAACAC	CAACTGCGGAAGACTGGAAAC	ATCGGCACAGATTCAAGACCA	GACGGCTCCATTACCTTTCCC
proPPAE	AGAATCCGAATGAAGCGAATC	ATGATAGGGCTGATAGTCGGG	GATGACTGCCACCCCCCCT	CACCAACGATTTTGTCTCCGA
asp	AGAGTCGCCTAATACACCGTTT	CGTCGTAAAAATAGGTGGCAGA	TTATGGCTGCGTATCGGCTTAG	TCTTGAGATGGGGGTTTTTGAA
PAH	ATGGTTCTGGAGATTTCGGG	AAAAGCAAGTCCAGCCAGAAA	GCCTCCCGACAAGCCAAAAT	GAACTCATAGCCTGGACGCC
aub	GAAAAATCCTGCCCTGATACTG	TTGTATGAGGTAGGAGCAATGGT	AGAACCGAGAGGTAGAGGACGA	CAGGTGGCATAGATTGTTGTGAT
Csp(DnaJ-7)	CGGCAGAAGATGTAAAGAAAAGT	CACCATCTGAGTCATCACGCT	CACACTTTGGAGCGTGATGA	GCTTGTTCACCAGTGGGACG
SPE	ACCGAAGCCCGTTCCTACTA	AACCTGCTACCACGCCAAAG	GCTTACCGATTACTCCTGAACTG	CAACCTGCTACCACGCCAA
BAEE	CCAATGTAGTCGGACAGAAATG	TATCGTTCTGCTGGTCTTTGTC	TCTACTGCGGAGGTGTGCTG	TGCTGGTCTTTGTCGTTTGG
PPAE	AGACTACGCCACGCTCAAGA	AATAGGTAACTCTCCTCGCCAAT	CCGAGAGTTTGTTGTGGGC	TGTTCTTGAGCGTGGCGTAG
Sod2	CAGAAGCATACTTTGCCAGAGC	TTCCGAAGAGCGGGACCAA	GAAGAGAAACTCGCACAGGC	ATTGGTGAGAACATCAGAAGG
esc	GATGGACCACTCCCTGAAACTGT	CGTTGCGTGAGAGAGTTACCTGT	ATGGTGTGGGAACTGGGGA	TGTCTGACCGCAGCAACGC
Src42A	CTGGACGAGGGAGGGTTTTT	TTCGGGTGCTGTCCATTTTA	CGCTACAGAAGGCGAAAAGTC	AAAGGCTCCTGCGAGTCAATA
Smg	ACTCATTCAGAAGAACGATAGGC	GTCGCTCGTTCAACTTCTTTATT	GGGGGGTGTAACAGGGGTATT	TGAGGAGGCTCGTCAGCAAAG
Eif-4a	GAATGGACCCTGGGACACTT	CCACTCTCCAGTTGGCGAAT	TGGGACACTTGACACCGACT	CTGGGCTTGAGCGATAACAT
eIF4AIII	ATGCTGGTTCTTGATGAGGCT	CAGTTGTAATGAGCACACGGC	CGTTCTGGTCAAAGCCGTGT	CGATTGTTGGGCAAGTCATAGT
rod	AGACAAAATGGTTCACTGCGAT	CATCTTTCTTTTTGAGTTTCCGT	GATTAGCCAAGAAGAACCTTTACT	CATAGAATAGACAAGCCCCAGC
vfl	GCACAGGGTTTCAGCGTTTA	TAAATGGTTTTGCTCCCGAAT	ATTTGGACACCCTTGATTCGC	TCTGAGAGTTTTGAGTGCCCC
bai	GAACTGATGCGATTATGTGGAG	TTCGTTGATTCATTGGTATCTCTC	AACTGATGCGATTATGTGGAGC	TCTTTGCCCCTGTATTTCTGTC
Nelf-E	AAGTCCTCCAACTCAGCCACA	GGTTGTGGATTTCGTGGTGA	CCAGAGATGCCAGGGAAATA	AGGTACTCCAGCAGAACCACTTA
Pabn2	TGACAACAATCATTTGGAAGGA	CATCACCTTTATTTGCCTTCCT	AGTGCGGGAGATGGAAGAAGA	ACTGGTTAGTCCTGGTGGGCT
Bin1	GAAAATGGCGGGCTTAGAAT	ATTGGTGGTGGCATTCTGTT	ATGAAAATGGCGGGCTTAGAA	CACGGAGCAATAGAGGACAGG
tud	GGAAACTACCCTTACTGCCGAA	ATTTTCCATCAGCCACAACAGC	GAGAGGAATGGCGACGACC	GTGAAGTTGCTGCGGGGCT
Moe	TCAAAGAGTGACCGACCAACA	GACTTCGGTTTGTATGCGTTG	ACCTCGGTGTTGCTGGCTTC	TGTGTTGGTCGGTCACTCTTTG
Sel(cnpy1)	GATTTTATTCAGTGTTGTTTCAGCA	ACATACTCCTCCTCCATTTCTCTG	TATGCTTCAACCACGCCAA	GACATACTCCTCCTCCATTTCTCT
Hip14(ZDHHC17)	GCACTGGGCTATTCTGGCAC	AAACTGCGAACCCCAGAGAC	TACCCAACCTGCGAGGAGTGA	TTAGAGCCAACCCATAAGGAATC
mamo	ACATCCCTCTCTTCCATCACTTT	CACCACATTTCCAGGCTCTACT	CTGCCACATCCCTCTCTTCCAT	CGCCACCTCTGTCTTCATTATT
sax	GCCCTGGACAAACTCCGCT	CGGTGTGCTATCGCAGGTTT	GCAGATACACGGCACCCAG	GCAACACTCCCCATTCACC
babo	TTTACCAGACCGTGATGTTGC	ACGCAGTCGTAATAAGGAGGC	AGTGCTGTGGGAGATGGCT	CACGCAGTCGTAATAAGGAGG
h	CCTCAACAGGGCGTATCCAA	CAGCGGCACTAAGTTGGGTA	CGAGAGTTCTGGTTGGGGA	GGTTTTTCTTCTGGCTGCTT
Chc	GACAACGCTGCTCTCACGAT	CCAAGAACCAGTTGAGGAGC	ACATTCAAAGCGGAAGGCAA	AGCGAAGCAGAAGAGAGTGGA
Snap25	GTTACCGATGAGTCGTTGGAGT	ATGTTCTCCTCCATTTCGTCTT	GTTCAAAGAGGACGACGGCA	GCGGCTGATTGTTGACCAC
SPE-like	TCCTTCAAATCGGAAAACCTAC	AACTGACCACACCGACGACTT	GCCCTCGTTAGAAAGCCTGA	TCCCTCCCTGAAACCCGCA
Src64B	TGTTCCATCTGACCACGAGG	GGTATCTCCCACTTGTCCCG	GGGAAGACGGAAGGGGCTA	GCTCGGGAAGGTTTGGTTT
wbl	ACTCTTCCTCAAAGGTAAAAACG	ACAGGTCTTCTTTTGTGGGTATG	GTGAAGGATTACGGTGAAAAAG	CTTGGGAGTCATCAAATGGTAT
Mat89Ba	CTGGGGAGACAAATCCGAAC	ACTCCGTTTTCTATCTCCCTCTT	CTGTTGAAAAAGGTCCCCCG	TTTGTCTCCCCAGAACGCCC
Dif	TGAAGAGGCTGACGGACGA	TCGCTGGAGTTGAGTATGGG	CAGGTCGCCGTGGTGTTCA	TCGTCCGTCAGCCTCTTCA
ndl(osp)	TGATTGTAGCATCCACCCGC	AGGATTCTTCGGATTCGTCG	AGCCTACTAACTCCCAAGCCCG	TCAGAACAATCAACATTCCCATC
Nelf-A	GAATGCCTCGGAAAATGACA	GCTTCCAGCATCTGTTCTCG	CCTAAATCGGCATCGCTCAG	CAACGACGGCAAACCCTTCA
tld	CAAAACAGCCCGTCCAACTA	TTTCGTCGTCTTGGTCGCT	TAAAATCCAGAGCAACAGCCG	TGGGAGCAGGAGCCATCGT
proSP7	GCAACCACCGAAGAACCTGA	TTTTCCCCAAACTGCTGAGA	ATCATTTGCTATTGGGGGACG	AACGACTGCCTGCCAGCCTAT
gammaTub	TGCGTGATGGTTCTGGATAAT	CGAGGAGATGTTGGTGTGGTT	CAACAGAGAGGCTGATGGGAGT	CCTGCTATTGAGTGACATAAAAC
Th	TGACTCTGGCTTGGAATCTGA	ATTTCCGCAATCTGTTTTCTG	GCGAAGGGTGACGAGGATTA	GGGCGAGTCTCAAGGTGCTG
pie	TCGGAGTTTGTGTGCCTGAT	GACATTCTGCTCGGCATCAC	CAACGAAGGGGAGTGGGAC	GCGGTGAGGCGGGTGAGGT
gro	GAGGGGAGAGAGCAGAGAACG	TGCCATCTGAACAGCAACTAAA	GGCGGGGGGGCTATTGTTC	GGGGTTTGATGTCGGCAGG
hb	CTTCACCGTTTTACGACGCAAT	GCGAGTGACAGTATTTGGTTGC	GTCCGCTCCTACAACCACC	TCCCTCTGAATAAAAGCCACTG
pip	GTGTTCATACTGACCAGACGGA	TGTTTGATGTAGGAAGCGGG	TAAGCCCCAAAGGACATTAGAAG	GCACCCTGTTGAAGAAAAGCAT
spoon(AKAP1)	AGTGGTAAAGGCTGTTCTGAGG	AGTGGTAAAGGCTGTTCTGAGG	CACCTTGTCGTCAACTACTCAT	AAAAATACCCAATAAGACTGCT
snk	AATGTTTGGGATACGACGGG	AGACCATCGGTGGAGCGTAT	TCAGAACGGCATTAGACCAAC	CGTATCCCAAACATTAGGAGCAC
Btk29A	TAATACAGGAAGAAAGCGACAAACT	ATCTCGGTGAATGTAGTTATGCCTT	GAGGTCTGCTCGGAGGTGG	CTCGGAGAGTTTGTCGCTT
dpp	CAGTTATTGGCGTTGTTGGG	AATGGCGTCTGCTGTCACTG	TCAGTGGACCCAGCCTTAGT	CGCAACCCATCACCATCAT
Msp300(nesprin-1)	AATCATTGAGGTGACGGAAGTAA	TTTCCCGTCTAATAGTGCTTCAG	ATGAGCAAACACGCAAAACCAA	CAGGAGTGATGCCGCTGAATAG
KCNQ	AGATGAGCCACGCTGTGTTAC	CTCCGAGCACTGTTTGTCTGA	AAAAGATGTAGCCGATACCAAA	AGAGCACAAAAAGACGCAATGA
shot	GGTATTATTGACAAAAATGCGAA	TAACGCTGGTAGTAATGAATGGA	AACTACAACCAAGGCTGGAGAAA	CGTGCGGCATCAATCAACAT
sog	GCTGTAATCACATCGGTCGC	TGCCTCGTAATACAGTCCGC	ATCTCGGTCCTCCTTTCGG	AGTAGCACGGGCGTTTCAC
Pc	TGGAAACCGAAGCACAACAC	GCCGTCGGTTGTGTTTCAGT	CCATCACTATGAGTCCGCCCA	TGTGCCGTTCAACTTAGATTCGT
Dst	AGGGAGACTGCGAGCGGTA	TGGCGTAGAGTGCTGTGATGT	AAGATGGCGTCAACGGAAA	GGGTCTCGGAAGGGTGGCG
TPH1	GGCTCAAGCAGAAAGCGAAC	ACTGTTCACGGCGTTTCCTA	GGAACCCGATTGCTGCCAT	GAGAGACGCCAAGCCGAGT
glo(hnRNPF)	GTCCATCAGGAGAATGCTTTGT	GGATGTTGATGTTCACGGGA	TGTTGGGGTCGGGAGATAGC	ACGGTGGTGGAGAAAGGCAG
