# Supplementary material for: Hemolymph Ecdysteroid Titer Affects Maternal mRNAs during Bombyx mori Oogenesis
Source: Insects. 2021 Oct 27;12(11):969. doi: 10.3390/insects12110969 (PMC8622876; doi:10.3390/insects12110969)
Supplement: Supplementary file 1 [file insects-12-00969-s001.zip › Table S2 KEGG annotation.xlsx]

## Sheet: Sheet1
Gene name	KO	Definition
me31B	K12614	DDX6, RCK, DHH1; ATP-dependent RNA helicase DDX6/DHH1 [EC:3.6.4.13]
lok	K06641	CHEK2; serine/threonine-protein kinase CHEK2 [EC:2.7.11.1]
vri	K12114	VRI; vrille
Egfr	K04361	EGFR, ERBB1; epidermal growth factor receptor [EC:2.7.10.1]
Su(var)205	K11587	CBX5, HP1A; chromobox protein 5
Hp1b-l	K11585	CBX1, HP1B, SWI6; chromobox protein 1
spz	K20694	SPZ; protein spaetzle
tkv	K13578	BMPR1B, ALK6, CDw293; bone morphogenetic protein receptor type-1B [EC:2.7.11.30]
CycB	K21770	CCNB2; G2/mitotic-specific cyclin-B2
proPPAE	K01324	plasma kallikrein [EC:3.4.21.34]
asp	K16743	ASPM, ASP; abnormal spindle-like microcephaly-associated protein
PAH	K00500	phhA, PAH; phenylalanine-4-hydroxylase [EC:1.14.16.1]
aub	K02156	AUB, PIWI; aubergine
Csp(DnaJ-7)	K09525	DNAJC5; DnaJ homolog subfamily C member 5
SPE	K01324	plasma kallikrein [EC:3.4.21.34]
BAEE	K01324	plasma kallikrein [EC:3.4.21.34]
PPAE	K24132	Sp7; serine protease 7 [EC:3.4.21.-]
Sod2	K04564	SOD2; superoxide dismutase, Fe-Mn family [EC:1.15.1.1]
esc	K11462	EED; polycomb protein EED
Src42A	K08892	FRK, PTK5; fyn-related kinase [EC:2.7.10.2]
Smg	─	─
Eif-4a	K03257	EIF4A; translation initiation factor 4A
eIF4AIII	K13025	EIF4A3, FAL1; ATP-dependent RNA helicase [EC:3.6.4.13]
rod	K11577	KNTC1, ROD; kinetochore-associated protein 1
vfl	─	─
bai	K20352	TMED10, ERV25; p24 family protein delta-1
Nelf-E	K15182	RDBP, NELFE; negative elongation factor E
Pabn2	K14396	PABPN1, PABP2; polyadenylate-binding protein 2
Bin1	K14324	SAP18; histone deacetylase complex subunit SAP18
tud	K18405	TDRD1_4_6_7; tudor domain-containing protein 1/4/6/7
Moe	K05762	RDX; radixin
Sel(cnpy1)	K22936	CNPY1_2; protein canopy 1/2
Hip14(ZDHHC17)	K20032	ZDHHC13_17, HIP14; palmitoyltransferase ZDHHC13/17 [EC:2.3.1.225]
mamo	─	─
sax	K04675	ACVR1, ALK2; activin receptor type-1 [EC:2.7.11.30]
babo	K04674	TGFBR1, ALK5; TGF-beta receptor type-1 [EC:2.7.11.30]
h	K09090	HESN; hairy and enhancer of split, invertebrate
Chc	K04646	CLTC; clathrin heavy chain
Snap25	K18211	SNAP25; synaptosomal-associated protein 25
SPE-like	K09628	serine protease 27 [EC:3.4.21.-]
Src64B	K05704	SRC; tyrosine-protein kinase Src [EC:2.7.10.2]
wbl	K09586	ERP29; endoplasmic reticulum protein 29
Mat89Ba	K14544	UTP22, NOL6; U3 small nucleolar RNA-associated protein 22
Dif	K09254	REL; c-Rel proto-oncogene protein
ndl(osp)	─	─
Nelf-A	K15179	WHSC2, NELFA; negative elongation factor A
tld	K13046	tok; tolkin [EC:3.4.24.-]
proSP7	K20677	serine protease Hayan [EC:3.4.21.-]
gammaTub	K10389	TUBG; tubulin gamma
Th	K00501	TH; tyrosine 3-monooxygenase [EC:1.14.16.2]
pie	K22371	G2H3; G2/M phase-specific E3 ubiquitin-protein ligase [EC:2.3.2.26]
gro	K04497	GRO, TLE; groucho
hb	K09213	HB; hunchback
pip	─	─
spoon(AKAP1)	K16518	AKAP1; A-kinase anchor protein 1, mitochondrial
snk	─	─
Btk29A	─	─
dpp	K04662	BMP4; bone morphogenetic protein 4
Msp300(nesprin-1)	K19326	SYNE1; nesprin-1
KCNQ	K04930	KCNQ5, KV7.5; potassium voltage-gated channel KQT-like subfamily member 5
shot	K10382	DST; dystonin
sog	K04657	CHRD; chordin
Pc	K11454	CBX7; chromobox protein 7
Dst	K10382	DST; dystonin
TPH1	K00502	TPH1_2; tryptophan 5-monooxygenase [EC:1.14.16.4
glo(hnRNPF)	K12898	HNRNPF_H; heterogeneous nuclear ribonucleoprotein F/H
	“—” indicates that no KO accession number and definition was found.
