# Supplementary material for: Hemolymph Ecdysteroid Titer Affects Maternal mRNAs during Bombyx mori Oogenesis
Source: Insects. 2021 Oct 27;12(11):969. doi: 10.3390/insects12110969 (PMC8622876; doi:10.3390/insects12110969)
Supplement: Supplementary file 1 [file insects-12-00969-s001.zip › Table S3 Genetic information processing.xlsx]

## Sheet: Sheet1
Genetic Information Processing (7)
eIF4AIII (K13025): Spliceosome; Nucleocytoplasmic transport; mRNA surveillance pathway
Bin1 (K14324): Nucleocytoplasmic transport; mRNA surveillance pathway
Pabn2 (K14396): mRNA surveillance pathway
Csp(DnaJ-7) (K09525): Folding, sorting and degradation
wbl (K09586): Folding, sorting and degradation
me31B (K12614): RNA degradation
Mat89Ba (K14544): Ribosome biogenesis in eukaryotes
